# Supplementary material for: A Sporulation-Specific sRNA Bvs196 Contributing to the Developing Spore in Bacillus velezensis
Source: Microorganisms. 2022 May 12;10(5):1015. doi: 10.3390/microorganisms10051015 (PMC9147052; doi:10.3390/microorganisms10051015)
Supplement: Supplementary file 1 [file microorganisms-10-01015-s001.zip]

Archive with 1 entries (1 files):
- microorganisms-1713911-supplementary.pdf
